# Supplementary material for: Proprioceptive Neuromuscular Facilitation and/or Electrical Stimulation in Patients with Peripheral Facial Paralysis: A Systematic Review
Source: Neurol Int. 2025 Jan 23;17(2):17. doi: 10.3390/neurolint17020017 (PMC11858216; doi:10.3390/neurolint17020017)
Supplement: Supplementary file 1 [file neurolint-17-00017-s001.zip]

Archive with 1 entries (1 files):
- neurolint-3367603-supplementary.pdf
